# Supplementary material for: Exome genotyping, linkage disequilibrium and population structure in loblolly pine (Pinus taeda L.)
Source: BMC Genomics. 2016 Sep 13;17(1):730. doi: 10.1186/s12864-016-3081-8 (PMC5022155; doi:10.1186/s12864-016-3081-8)
Supplement: Additional file 1: Table S1. — Mapping statistics of exome capture derived sequence reads for 375 loblolly pine trees. (XLSX 44 kb) [file 12864_2016_3081_MOESM1_ESM.xlsx]

## Sheet: Table S1
Table S1 Mapping statistics of exome capture derived sequence reads for 375 loblolly pine trees.
Tree_ID	Number_of_Total_Reads	Number_of_Mapped_Reads	Mapped%	Number_of_UniquellyMapped_ProperlyPaired_NonRedundant_Reads	UniquellyMapped_ProperlyPaired_NonRedundant%	Number_of_Reads_On_Capture_target	On_Capture_target%
011A	39130928	39021750	99.72	29000348	0.741111	18762796	0.646985
453C	36233725	36150062	99.77	26773328	0.738906	17450701	0.651794
666C	41409344	41284545	99.7	30473682	0.735913	19731394	0.64749
513C	43338370	43227485	99.74	31850198	0.734919	20652931	0.64844
281A	41653354	41524233	99.69	30698742	0.737005	19913162	0.648664
333A	36852664	36736182	99.68	27447110	0.74478	17662008	0.643492
691B	40999709	40859918	99.66	29440338	0.718062	19706299	0.669364
111A	37759360	37666881	99.76	26884591	0.711998	17947185	0.667564
065A	44281550	44188051	99.79	31935691	0.721196	21502601	0.673309
612C	40149225	40034981	99.72	28767497	0.716514	19217146	0.668016
665B	41419008	41318834	99.76	29819483	0.719947	19612870	0.65772
276B	40441898	40317021	99.69	28825302	0.712758	18882939	0.655082
226C	43737526	43612367	99.71	31561372	0.721609	20657532	0.654519
073A	40256167	40169145	99.78	29105779	0.723014	19074587	0.655354
651C	43081392	42947772	99.69	31251751	0.725412	20315368	0.650055
415A	44313605	44200177	99.74	32164800	0.725845	21031751	0.653875
031A	44217904	44088352	99.71	31920898	0.7219	20938535	0.655951
434B	45274729	45138798	99.7	32809309	0.724672	21481918	0.654751
001B	42674532	42526822	99.65	30711771	0.719674	20264969	0.659844
645A	46437466	46317497	99.74	33735513	0.726472	22138498	0.656237
092A	42988393	42887049	99.76	31548634	0.733887	20157475	0.638933
007A	46533406	46395075	99.7	34112655	0.733079	21930832	0.642894
374A	40001998	39879358	99.69	29672437	0.741774	18614654	0.627338
379B	35572111	35496594	99.79	26321094	0.739936	16711978	0.634927
407B	40842168	40719614	99.7	30098266	0.736941	19011638	0.631652
190A	44067206	43960462	99.76	32586478	0.739472	20627282	0.633001
514A	44361354	44210960	99.66	32528441	0.733261	20522892	0.630921
698A	43712869	43585098	99.71	32262436	0.738054	20363537	0.631184
697A	43205785	43045852	99.63	31693470	0.733547	20044914	0.632462
248A	43839250	43711767	99.71	31780632	0.724936	20292779	0.638527
487C	40455801	40348091	99.73	29971185	0.740838	18827557	0.628189
335A	40764321	40639316	99.69	29898359	0.733444	18852754	0.630561
650B	40931672	40822751	99.73	30004425	0.733037	19019963	0.633905
306A	40727517	40591347	99.67	29876610	0.733573	18794681	0.629077
693C	42379659	42249393	99.69	31333842	0.73936	19640323	0.626809
521A	41901980	41805625	99.7	30456453	0.72685	19346412	0.635216
411C	40889292	40753852	99.67	29766760	0.727984	18865997	0.633794
610A	40918681	40804819	99.72	29391601	0.718293	18905026	0.643212
028C	42081852	41915778	99.61	29988471	0.712622	20199994	0.673592
058B	39539332	39388851	99.62	28361136	0.717289	18739363	0.660741
272B	40742954	40578481	99.6	29271792	0.71845	19569929	0.668559
144B	42788242	42644841	99.66	31038968	0.725409	20702218	0.666975
680B	43401842	43267813	99.69	31641887	0.729045	21075928	0.666077
626C	40772597	40623040	99.63	28993597	0.711105	19559656	0.67462
121C	39461716	39332619	99.67	28581343	0.72428	18943322	0.662786
627B	39711474	39555144	99.61	28880495	0.727258	18726089	0.648399
430C	40181627	40031012	99.63	29064871	0.723337	19177382	0.659813
515B	38392014	38277164	99.7	27481554	0.715814	18392906	0.669282
398C	39308200	39163200	99.63	28273799	0.719285	19049885	0.673765
579A	37498686	37378558	99.68	26731964	0.712877	17933177	0.670851
531A	40608705	40453718	99.62	29268876	0.720754	19650742	0.671387
606B	42119408	41949701	99.6	30378092	0.721237	20381904	0.670941
227C	41484884	41307649	99.57	29688288	0.715641	19998149	0.673604
354B	38544445	38416711	99.67	27269780	0.707489	18447306	0.676474
545A	41247720	41124177	99.7	29608282	0.717816	19881758	0.671493
522A	42244238	42090200	99.64	30364729	0.71879	20455024	0.673644
305A	39806614	39679043	99.68	28488928	0.715683	19269517	0.676386
019A	39615044	39463128	99.62	28369391	0.716127	19025654	0.67064
151A	45311592	45146540	99.64	32421709	0.715528	21026656	0.648536
524B	47156467	47016842	99.7	33434588	0.709014	21918577	0.655566
559A	44576351	44411470	99.63	31839757	0.714275	20489954	0.643534
576A	47632693	47474612	99.67	34358934	0.721331	22108720	0.643464
401B	48363533	48170097	99.6	34789618	0.719336	22384001	0.64341
275A	46437825	46258385	99.61	33566035	0.722817	21603280	0.643605
066A	45472828	45282728	99.58	32561725	0.71607	20868886	0.640902
205A	48769760	48602957	99.66	35290084	0.723606	22665862	0.642273
020A	44794247	44659606	99.7	32335902	0.721876	20707209	0.640378
142B	45508748	45343163	99.64	32813436	0.721036	21092320	0.642795
699A	40887306	40830059	99.86	29618777	0.7244	19907668	0.67213
429B	39901392	39828945	99.82	28765502	0.720915	19244991	0.66903
171B	39370173	39304287	99.83	28517714	0.724348	19094733	0.669574
357C	39179529	39133384	99.88	28432751	0.725704	19062513	0.670442
183B	39662494	39596261	99.83	28769822	0.725366	19431354	0.675408
236A	38826765	38771917	99.86	28118859	0.724213	18850331	0.67038
400C	39018217	38939975	99.8	28449219	0.729127	18773262	0.659887
368C	39638953	39566422	99.82	29052849	0.732937	19206498	0.661088
682C	39928717	39841523	99.78	28875786	0.723183	19344491	0.669921
690B	36179424	36118719	99.83	26055908	0.720186	17276930	0.663071
553B	38875448	38815531	99.85	26448512	0.68034	17819854	0.673756
340A	42323222	42246327	99.82	29023489	0.685758	19561464	0.673987
397A	37540416	37476093	99.83	25628378	0.682688	17006472	0.66358
536A	44714260	44622220	99.79	30668283	0.685873	20751693	0.67665
648B	44892439	44816253	99.83	30631887	0.68234	20920350	0.68296
436A	40794387	40741443	99.87	27762786	0.680554	18955427	0.682764
526A	43113902	43030423	99.81	28976532	0.672093	19966213	0.689048
197A	40578858	40515227	99.84	27307421	0.672947	18797182	0.688354
314C	41017875	40927224	99.78	27457133	0.669394	18896110	0.688204
069A	41888120	41809609	99.81	28188762	0.672954	19222755	0.68193
313B	44002483	43881936	99.73	31041814	0.705456	21217059	0.683499
463A	46240850	46159269	99.82	33163215	0.717184	22500261	0.67847
571C	44219531	44155676	99.86	31442967	0.711065	21285689	0.676962
423C	47183835	47090969	99.8	33515501	0.710317	22887394	0.68289
422B	40411048	40347673	99.84	28629908	0.708467	19387180	0.677165
660A	42291543	42195874	99.77	30244082	0.715133	20298733	0.671164
027A	41227347	41147082	99.81	29449346	0.714316	19790000	0.672001
485A	38626134	38573687	99.86	27637499	0.715513	18344141	0.663741
368B	43667842	43575638	99.79	31393990	0.718927	21178738	0.674611
060A	45111004	45028476	99.82	32349601	0.717111	21834695	0.67496
136C	40398877	40306821	99.77	29152633	0.72162	18541784	0.636024
161A	39214477	39120821	99.76	28504402	0.726885	17994160	0.631277
542C	43796915	43695346	99.77	31268749	0.713949	20170415	0.645066
418A	42322878	42252450	99.83	30317941	0.716349	19496087	0.643054
397B	42918220	42848608	99.84	31104608	0.724741	19915240	0.640267
264C	41964183	41878583	99.8	29797227	0.710063	19314995	0.648215
548C	41879659	41814463	99.84	29977240	0.715795	19147077	0.63872
057A	41707777	41612558	99.77	29664387	0.711244	19229561	0.648237
353C	42448892	42367068	99.81	30624383	0.721441	19508519	0.637026
149B	44064922	44007060	99.87	31784755	0.721316	20614618	0.648569
291C	42138067	42043968	99.78	30988436	0.735402	19385991	0.625588
562A	43938950	43864406	99.83	32494569	0.739539	20212299	0.622021
634A	41612759	41518530	99.77	29614925	0.711679	18879694	0.637506
348C	44824664	44708146	99.74	32791232	0.731544	20370397	0.621215
689B	43876722	43758404	99.73	32099885	0.731593	20342573	0.633727
279B	46676479	46594209	99.82	33978262	0.727953	21681708	0.638105
378B	42227924	42158844	99.84	30864761	0.730909	19121919	0.619539
192C	43639243	43547938	99.79	32225444	0.738451	20184693	0.626359
352A	48382912	48300026	99.83	35303634	0.729672	22607560	0.640375
546C	44876517	44773788	99.77	32861112	0.732256	20803921	0.633086
323B	47070980	46971442	99.79	33718641	0.716336	22780705	0.675612
021A	47589027	47511557	99.84	34485965	0.724662	22894153	0.663869
328B	46283637	46180127	99.78	33190911	0.71712	22314767	0.672316
294C	45035374	44945253	99.8	32398196	0.719394	21769107	0.671923
577B	46152805	46039117	99.75	32993849	0.714883	22155298	0.671498
094C	41513115	41424269	99.79	29848818	0.719021	19967658	0.66896
395A	45446483	45325948	99.73	32544514	0.716106	22032239	0.676988
430B	45248475	45168523	99.82	32508646	0.718447	21594580	0.664272
137B	44766107	44692276	99.84	32236886	0.720118	21653719	0.671706
099C	47298436	47195793	99.78	34226300	0.723624	22679267	0.662627
257B	44625006	44553764	99.84	32308741	0.724005	20916283	0.647388
605B	47563364	47452613	99.77	34847655	0.732657	22238020	0.63815
405B	45898794	45805192	99.8	33635540	0.73282	21578930	0.641551
389A	47891370	47822744	99.86	34963274	0.730054	22659673	0.648099
674C	47618889	47510623	99.77	34292092	0.720136	22359915	0.652043
364A	50821871	50726646	99.81	36897637	0.726019	23814957	0.645433
512B	47858596	47747486	99.77	34963336	0.730555	22547269	0.644883
032A	43116923	43021923	99.78	31301525	0.725968	19995275	0.638796
406A	41739299	41636598	99.75	30239601	0.724488	19270181	0.63725
261A	45311101	45231328	99.82	32790346	0.723671	21098983	0.643451
392A	41049581	40995070	99.87	29380759	0.715738	19125877	0.650966
311A	40989085	40917095	99.82	29784097	0.726635	18956195	0.636454
613A	40609334	40550523	99.86	29156474	0.717975	18902605	0.648316
242C	43791094	43705803	99.81	31815515	0.726529	20290561	0.637757
461A	43879516	43805273	99.83	31747768	0.723521	20174512	0.635462
174A	41583919	41535318	99.88	30119894	0.724316	19320552	0.641455
373B	43927286	43848759	99.82	31651925	0.720553	20410480	0.644842
609A	39647950	39592286	99.86	27925280	0.704331	18158267	0.650245
530B	42537956	42447674	99.79	30354502	0.713586	19483003	0.641849
641A	44522555	44443697	99.82	31449022	0.706362	20058673	0.637815
390C	38883390	38796367	99.78	28204035	0.725349	19250287	0.682537
309B	38088801	38027065	99.84	27718406	0.727731	18904171	0.682008
565C	39138953	39082851	99.86	28755252	0.734697	19450960	0.676432
373A	40285676	40219035	99.83	29496395	0.732181	19952298	0.676432
231A	43673249	43605035	99.84	31971865	0.73207	21616140	0.676099
144A	41378101	41299184	99.81	30571233	0.738826	20503838	0.670691
205B	38196607	38129272	99.82	28067087	0.734806	18872619	0.672411
656B	39908336	39851941	99.86	29605581	0.74184	19926635	0.67307
343B	34763768	34699953	99.82	25083631	0.721545	17186158	0.685154
173A	36306851	36251288	99.85	26608594	0.732881	18019224	0.677196
321A	43650072	43560605	99.8	31382053	0.718946	21535955	0.686251
484A	40960788	40883226	99.81	29368527	0.716991	20141637	0.685824
102A	44162290	44067546	99.79	31896715	0.722261	21902802	0.686679
643B	43705216	43638143	99.85	31524002	0.721287	21588956	0.684842
611C	44207477	44143745	99.86	31779764	0.718878	22067020	0.694373
481A	46846916	46761516	99.82	33834371	0.722233	23326195	0.689423
360B	38741334	38676152	99.83	27048354	0.698178	18854841	0.697079
496B	40820997	40737887	99.8	29056320	0.711798	19816984	0.68202
672C	36591577	36515765	99.79	25828503	0.705859	17780638	0.688411
535C	36019756	35965595	99.85	25340706	0.703522	17570000	0.693351
544B	37202028	37129044	99.8	25890268	0.695937	18472000	0.713473
655A	35076249	35013891	99.82	24529865	0.69933	17397412	0.709234
639B	40919165	40837788	99.8	27994487	0.684141	20073223	0.717042
370C	39329608	39246294	99.79	26739148	0.679873	19114603	0.714855
239A	41712944	41606397	99.74	28609128	0.685857	20419433	0.713738
649B	39928197	39856487	99.82	27608035	0.691442	19656028	0.711968
034A	49215464	49145942	99.86	34584450	0.702715	24761828	0.715982
010A	30768260	30694401	99.76	20922318	0.679997	14875637	0.710994
043B	46970621	46901277	99.85	33354088	0.710105	23776222	0.712843
031B	39273678	39191823	99.79	27155335	0.691439	19363347	0.713059
401C	29462007	29385222	99.74	20652462	0.700986	13549959	0.656094
538C	31100179	31037647	99.8	21667499	0.6967	14311894	0.660524
471B	38607258	38516908	99.77	27564597	0.713974	18387575	0.667072
062A	43988884	43901076	99.8	31941898	0.726136	21282889	0.6663
670A	43163833	43066441	99.77	31161046	0.721925	20555783	0.659663
109B	42471359	42368021	99.76	30610941	0.720743	20291382	0.66288
361B	40884533	40768470	99.72	29069170	0.711007	19350080	0.665656
048B	42105945	42024389	99.81	29958020	0.711491	19928286	0.665207
431B	44635953	44557344	99.82	32438828	0.726742	21405887	0.659885
105A	45724881	45612073	99.75	33706949	0.737169	21781756	0.64621
437B	32915450	32848937	99.8	21393557	0.649955	14889930	0.696001
312A	30366553	30280717	99.72	20197341	0.665118	14087985	0.697517
131B	57272002	57154075	99.79	40296872	0.703605	28162899	0.698885
618A	29316160	29260938	99.81	19534145	0.666327	13450349	0.688556
283C	29994002	29909386	99.72	19791478	0.659848	13794691	0.697002
683C	34521631	34453462	99.8	23033049	0.667206	15943738	0.692211
132A	35394115	35311116	99.77	23565745	0.66581	16447995	0.697962
076A	25253480	25183405	99.72	17746473	0.702734	11773699	0.663439
327A	60550236	60407135	99.76	43062654	0.711189	29934667	0.695142
500B	55504468	55404690	99.82	39351174	0.708973	27161833	0.690242
245B	52211567	52124845	99.83	38138052	0.730452	25285920	0.66301
098A	46573738	46479220	99.8	34037721	0.730835	22544948	0.662352
351A	43567878	43499733	99.84	31627161	0.725928	21021368	0.664662
410A	43541006	43448081	99.79	31363708	0.720326	20938462	0.667602
581C	46573292	46480897	99.8	34047098	0.731043	22615556	0.664243
289A	42758404	42698413	99.86	30783041	0.71993	20682166	0.671869
399B	46445352	46350911	99.8	33492758	0.721122	22394732	0.668644
326A	43190389	43120912	99.84	31278242	0.724194	20780722	0.664383
016A	47918479	47800679	99.75	34911532	0.728561	23147166	0.663023
041C	48100445	48002284	99.8	34893322	0.725426	23200301	0.664892
207C	49837965	49738216	99.8	35771883	0.717764	24075267	0.673022
025A	51031347	50957610	99.86	36548105	0.716189	24752173	0.677249
089C	46223671	46166730	99.88	33344236	0.721367	22485930	0.674357
325C	49022815	48947262	99.85	35591547	0.72602	23804012	0.668811
272A	51872744	51800826	99.86	37109912	0.715403	24983281	0.673224
093C	40525900	40455264	99.83	28602706	0.705788	19320259	0.67547
421A	50421447	50336227	99.83	35862491	0.711255	24216672	0.675265
334A	44879889	44827933	99.88	31912131	0.711056	21590738	0.676568
472A	46151204	46072953	99.83	32250763	0.698807	21922813	0.679761
676B	49454715	49386195	99.86	35111718	0.709977	23815252	0.678271
419B	51055898	50966917	99.83	36671741	0.718266	24150725	0.658565
128A	52328353	52245283	99.84	37907890	0.724424	25025610	0.660169
393C	50190584	50100393	99.82	36125571	0.719768	24062886	0.66609
673C	50529275	50464894	99.87	36503172	0.722416	24301821	0.665745
254C	43549236	43500759	99.89	31165682	0.715642	20819395	0.668023
513B	48901140	48831920	99.86	34202954	0.699431	23145154	0.6767
556A	43523833	43467905	99.87	30771368	0.707	20647988	0.671013
346A	40790267	40725461	99.84	28885142	0.708138	19222890	0.665494
480A	42624772	42557889	99.84	30078830	0.705665	20109272	0.668552
492C	44151323	44108382	99.9	31458760	0.712521	20973148	0.666687
573C	46539899	46439687	99.78	32723769	0.703134	22705136	0.693842
695A	46590800	46506247	99.82	32856607	0.705217	22783955	0.693436
447A	49650421	49532968	99.76	34958896	0.704101	24191890	0.69201
268A	48221793	48102981	99.75	33899941	0.703	23365492	0.689249
502B	44853350	44745413	99.76	31114753	0.6937	21723074	0.69816
276C	44626070	44547810	99.82	30515397	0.683802	21336880	0.699217
628A	41187876	41118482	99.83	27998785	0.679782	19663143	0.702286
653A	46014850	45923308	99.8	32058223	0.696693	22439962	0.699975
115A	45316487	45228429	99.81	30983585	0.683716	21687919	0.699981
554A	43610763	43510989	99.77	30077115	0.689672	21031087	0.699239
284A	44505647	44402321	99.77	31081069	0.698362	21843377	0.702787
391B	47465648	47388605	99.84	32533201	0.685405	22964893	0.705891
024B	46446659	46339070	99.77	31652943	0.68149	22315548	0.705007
519B	44382331	44297525	99.81	30505204	0.687328	21679082	0.710668
157B	52919335	52789093	99.75	36869255	0.696707	25849518	0.701113
282B	49852042	49742762	99.78	34929887	0.700671	24432919	0.699485
104A	48899376	48775327	99.75	33776106	0.690727	23730175	0.702573
386B	51310342	51212674	99.81	35725549	0.696264	24983046	0.699305
003A	46142896	46067553	99.84	31900830	0.691349	22449907	0.703741
372A	47472797	47362481	99.77	32945951	0.693996	23080663	0.700561
384A	43086192	43003752	99.81	30227613	0.701561	20129291	0.665924
395B	42567049	42448971	99.72	30522396	0.717043	20120796	0.659214
664A	45184762	45078401	99.76	32159657	0.711737	21356324	0.664072
493A	49746540	49663774	99.83	35135485	0.70629	23466484	0.667886
567B	53635807	53507690	99.76	37940799	0.707378	25322563	0.667423
687A	48611711	48510977	99.79	34799473	0.715866	22851203	0.656654
101A	45597364	45480579	99.74	32626599	0.715537	21596212	0.66192
033B	47067573	46955439	99.76	33756034	0.717182	22202981	0.657749
134C	32487415	32395084	99.72	21815279	0.671499	14533568	0.666211
077B	37272253	37199408	99.8	25384131	0.681046	17034891	0.671084
152B	32323217	32261279	99.81	21244985	0.657267	15675066	0.737824
393B	41667655	41567943	99.76	27614094	0.662723	20297892	0.735056
322A	43023372	42947331	99.82	29206508	0.678852	21400535	0.732732
324B	44736864	44628433	99.76	30614517	0.684324	22282596	0.727844
657C	44941819	44844529	99.78	30859170	0.686647	22348611	0.724213
303C	40735890	40675165	99.85	27111064	0.665533	20013546	0.738206
330A	42046874	41950980	99.77	28190773	0.670461	20794663	0.737641
097B	41984189	41902525	99.81	28095754	0.669198	20647760	0.734907
571A	46977296	46866591	99.76	31123777	0.662528	22879110	0.735101
533A	39813707	39736332	99.81	26662225	0.669675	19539064	0.732837
635A	38082668	37979758	99.73	25937115	0.681074	17712660	0.682908
638A	42979607	42892012	99.8	30022969	0.69854	20407186	0.679719
414A	43634693	43553349	99.81	31020180	0.710906	21089846	0.679875
232B	43813190	43709709	99.76	31059350	0.708904	21171883	0.681659
495B	44197278	44112353	99.81	30901390	0.69917	21078143	0.68211
601A	43166018	43051137	99.73	30685221	0.710865	20745418	0.676072
637B	42804885	42712270	99.78	30385209	0.709854	20582385	0.677382
694B	43572689	43506502	99.85	30852361	0.708066	20965992	0.679559
320C	48442212	48310775	99.73	34619554	0.714657	23243874	0.671409
285C	43395735	43300746	99.78	30822890	0.710275	20784742	0.674328
499A	43876766	43758066	99.73	31029275	0.707191	21386781	0.689245
366A	44010555	43900671	99.75	30804417	0.699932	21459132	0.696625
117B	45036312	44912444	99.72	31674109	0.703302	21987086	0.694166
623A	50181872	50079082	99.8	34810471	0.693686	24267594	0.697135
224A	37824104	37755867	99.82	26336044	0.696277	17990939	0.68313
540A	44844477	44737333	99.76	31497323	0.702368	21846891	0.693611
568B	42514742	42423643	99.79	29960962	0.704719	20674276	0.69004
265A	42137719	42025411	99.73	29090740	0.690373	20373585	0.700346
359A	40483993	40383130	99.75	27780947	0.686221	19542368	0.703445
347C	39855902	39786906	99.83	27451758	0.688775	19274491	0.702122
288C	44509790	44390659	99.73	31813008	0.714742	20853160	0.655492
049A	46335067	46234548	99.78	32536708	0.702205	21640084	0.665098
138A	44892172	44776363	99.74	31369588	0.698776	20838451	0.664288
086C	47628432	47501121	99.73	33222244	0.69753	22179929	0.667623
371B	45646355	45518561	99.72	31835534	0.697439	21130326	0.663734
615C	45071982	44979013	99.79	31498853	0.698857	20897924	0.66345
449A	47787479	47700822	99.82	33660282	0.704375	22100178	0.656565
450B	40211896	40122987	99.78	28162712	0.700358	18658278	0.662517
662B	41186925	41108954	99.81	28438024	0.690462	18920972	0.665341
480C	41168784	41060878	99.74	28793553	0.699403	18821412	0.653668
644B	44001450	43887452	99.74	30880456	0.701805	20202014	0.654201
073B	40102677	40027612	99.81	28379536	0.707672	18617012	0.656001
428C	41369222	41269436	99.76	29140233	0.704394	19326784	0.663234
652B	41728890	41637380	99.78	29482084	0.706515	19290341	0.654307
608A	43503784	43376855	99.71	31075358	0.714314	20341045	0.654572
298B	48347765	48255822	99.81	34350214	0.710482	22569675	0.657046
155B	44429911	44358470	99.84	32040202	0.72114	20889290	0.651971
391C	43935428	43839502	99.78	31858561	0.725122	20553323	0.645143
659A	48917551	48843274	99.85	33349276	0.681745	24249291	0.727131
580A	45985595	45889605	99.79	31554627	0.686185	22738273	0.7206
153B	45580201	45494335	99.81	30962588	0.679299	22574990	0.729105
350B	47256000	47198687	99.88	32236053	0.682158	23469485	0.728051
570A	44444596	44356202	99.8	29775928	0.669956	21785931	0.731663
162A	48451208	48372764	99.84	32492660	0.670626	23807072	0.732691
451B	44560116	44472438	99.8	29734446	0.667288	21662489	0.728532
561A	44615880	44531252	99.81	29844207	0.668914	21684430	0.726588
470A	42822077	42724227	99.77	28503488	0.665626	20846838	0.731378
547C	45162496	45084058	99.83	30074635	0.665921	21526780	0.715779
426B	43237555	43176002	99.86	29400807	0.679983	20551554	0.699013
349B	45228488	45146608	99.82	30731372	0.679469	21491484	0.699334
600A	43148720	43083085	99.85	29801398	0.690667	20774003	0.697081
118B	44574183	44488572	99.81	30740883	0.689657	21203019	0.689734
416B	43516299	43439839	99.82	30143980	0.692706	20994149	0.696462
425B	47083291	47029688	99.89	32501009	0.690288	22261641	0.684952
090C	46007286	45923804	99.82	31562668	0.686036	22000099	0.697029
022B	46615021	46550405	99.86	31848868	0.683232	22255702	0.698791
167B	45647773	45555909	99.8	31636609	0.693059	22000977	0.695428
238A	46022098	45943492	99.83	31687727	0.688533	22007979	0.694527
262A	38817272	38745977	99.82	25455527	0.655778	18872109	0.741376
209A	43580866	43521820	99.86	29165802	0.669234	21395515	0.733582
287C	39651716	39606795	99.89	26346976	0.66446	19388584	0.735894
139B	42000940	41939848	99.85	27959141	0.665679	20722399	0.741167
307A	39326436	39276951	99.87	26058896	0.662631	19132144	0.734189
055A	42917205	42846932	99.84	28435216	0.66256	21003188	0.738633
260B	46406405	46335764	99.85	31202153	0.672367	22965554	0.736025
292C	42290038	42247906	99.9	28220833	0.667316	20833444	0.738229
329B	44085238	44009079	99.83	29402018	0.666936	21563754	0.733411
125B	42848777	42795974	99.88	28965265	0.675988	21298274	0.735304
696B	49466029	49378582	99.82	32077027	0.648466	23439106	0.730713
154C	39467806	39403209	99.84	24882490	0.63045	18483829	0.742845
661B	42931326	42856405	99.83	27345410	0.636957	19643536	0.718349
424B	45948460	45887327	99.87	29328737	0.638296	21398643	0.729614
640B	45078177	45028945	99.89	28762609	0.638061	21276319	0.739721
063B	46945600	46879640	99.86	29841769	0.635667	21683947	0.726631
274B	41037248	40989213	99.88	26124544	0.636606	19050194	0.729207
017C	48642578	48565613	99.84	31359577	0.644694	22936699	0.73141
186B	47445234	47365634	99.83	30266571	0.637926	22105750	0.730368
061A	42959052	42915215	99.9	26825715	0.624448	19854734	0.740138
095C	46005793	45932595	99.84	33172169	0.721043	22109566	0.66651
572C	44305250	44245729	99.87	31663920	0.714676	21259863	0.671422
172C	45339161	45261350	99.83	32616266	0.719384	21703773	0.665428
277A	46618614	46529357	99.81	33478895	0.718144	22221656	0.663751
212A	51458031	51350797	99.79	36786031	0.714874	24525301	0.666701
551C	47866851	47799482	99.86	34332145	0.717243	22938712	0.668141
383C	48245131	48183229	99.87	34951939	0.724466	23090695	0.660641
685C	48436715	48362986	99.85	34997669	0.722544	23274478	0.665029
256A	44463098	44399604	99.86	32145282	0.722965	21251494	0.661108
633B	45258353	45177040	99.82	32779604	0.724277	21713429	0.662407
198A	33566721	33470960	99.71	24030614	0.715906	15688072	0.652837
300C	33743729	33662500	99.76	24610785	0.729344	15851401	0.644084
160C	32490351	32385908	99.68	23253285	0.715698	15002347	0.645171
091B	34870418	34770651	99.71	25636202	0.735185	16068237	0.626779
035A	35781143	35715940	99.82	26389504	0.737525	16529198	0.626355
310C	36219491	36167664	99.86	26526675	0.732387	16854264	0.63537
502C	34295611	34244328	99.85	24884782	0.725597	16020269	0.643778
278A	35973925	35915875	99.84	26657137	0.741013	16624976	0.623659
396A	32530662	32459110	99.78	24093745	0.740647	14923324	0.619386
642A	33412332	33320807	99.73	24698293	0.739197	15497659	0.627479
560B	31108788	31024786	99.73	22760185	0.731632	13715817	0.602623
558A	31696343	31628564	99.79	23457134	0.740058	14146891	0.603095
150A	32209791	32116714	99.71	23854154	0.740587	14400023	0.603669
654C	31288005	31210003	99.75	23025019	0.735906	13923383	0.604707
634C	33045366	32995168	99.85	24564481	0.743356	14728192	0.599573
249B	32960038	32909873	99.85	24375608	0.73955	14932864	0.612615
625C	32516004	32465899	99.85	23912765	0.735415	14710182	0.61516
341C	32430795	32385924	99.86	24064850	0.742037	14597606	0.606595
395C	31458419	31403245	99.82	23453604	0.745543	13965247	0.595441
